# Supplementary material for: Pregnancy Outcomes and Maternal Characteristics in Women with Pregestational and Gestational Diabetes: A Population-Based Study in Spain, 2016–2022
Source: J Clin Med. 2024 Dec 18;13(24):7740. doi: 10.3390/jcm13247740 (PMC11679584; doi:10.3390/jcm13247740)
Supplement: Supplementary file 1 [file jcm-13-07740-s001.zip]

Archive with 1 entries (1 files):
- jcm-3340774-supplementary.pdf
